# Supplementary material for: Long noncoding RNA CCDC144NL-AS1 knockdown induces naïve-like state conversion of human pluripotent stem cells
Source: Stem Cell Res Ther. 2019 Jul 29;10:220. doi: 10.1186/s13287-019-1323-9 (PMC6664583; doi:10.1186/s13287-019-1323-9)
Supplement: Supplementary file 1 — Table S1. Summary of primer sequences for quantitative real-time PCR in this study. (XLSX 12 kb) [file 13287_2019_1323_MOESM1_ESM.xlsx]

## Sheet: Sheet1
Table S1. Summary of primer sequences for quantitative real-time PCR in this study.
Genes	Forward (5' to 3')	Reverse (5' to 3')
DBF4B	GGGTTAGCTGTTGGTGTGCT	CAGGGGAAAGGTCAGTGCT
SCAMP5	GAACAACTTCCCACCATTGC	GGAGCTGTCAGTCACATCCA
LOC100506930-1 (NR038279)	CCACAGTGAGGAGACCTGAAG	GAGACTCAGGCTGATGGGGTA
ESRG	CCCACTGAAAATCGGACTGT	GCGTCTGTGTGAAGAGACCA
linc00617	TTTTCCTTCTCCTCGCCTTC	CCATCTTGGTTGCAAATGTC
LOC100506930-2 (NR038278)	ATTGAACAGAGCTGCGCCT	GTGACAGACACATCTGGTGGG
CCDC144NL-AS1	AGCTGGAGATCACTTAGTGTAAGG	AAGCTAGGCTTGTCTTTATTCCT
DDX11-AS1	CGAATCACCTCACCTCCCTA	ATAAGCACGCTTCCCAGAAA
IPW	TGACTTGTCAGGAAGCAAAAGA	AGTGGGTGGTCTAGGCAATG
NOP56	AAAGGCCGGAGATGGTGT	CAAACAGCACGTGCAACAG
LOC100287015	CGGGAGGTTACCTGACTGAT	TGATGCTGGAACATTTGGAT
OCT4	GTGGAGGAAGCTGACAACAA	GCCGGTTACAGAACCACACT
SOX2	CCAGCAGACTTCACATGTCC	CCTCCCATTTCCCTCGTT
NANOG	CCAGAACTGTGTTCTCTTCCA	TTGCTATTCTTCGGCCAGTT
SOX1	CAACTCGCAGGGCTACATGA	CTCCGACTTCACCAGAGAGC
PAX6	CAGCTTCACCATGGCAAATA	CCCATTGGCTGACTGTTCAT
ALB	TGTTGATTGCCTTTGCTCAG	CATTTCACCATAGGTTTCACGA
BRACHYURY	CAATGCCAGCCCACCTAC	ATGGGTGAGGGGTGTGTAGT
CDX2	GAACCTGTGCGAGTGGATG	GGATGGTGATGTAGCGACTG
ACTB	GCCCTATAAAACCCAGCGGC	TCGATGGGGTACTTCAGGGT
KLF2	GCGGCAAGACCTACACCAAGAG	GTCCCAGTTGCAGTGGTAGGG
KLF4	CGGACATCAACGACGTGAG	GACGCCTTCAGCACGAACT
DPPA2	GCAGACTTCTCTCGGCAGAC	TCAAACAGGTTGCTGCTACTTC
DPPA3	TTAATCCAACCTACATCCCAGGG	AGGGGAAACAGATTCGCTACTA
TFCP2L1	CGTTTAAGCAGAACGAGAATGGG	TTTCATAGGACGGCTGGTATTTC
ESRRB	GTCAAACTGCAGGGCAAAGT	GAGTTGCTCTGATCCCTGCT
GATA4	CGACACCCCAATCTCGATATG	GTTGCACAGATAGTGACCCGT
GATA6	CTGCGGGCTCTACAGCAAG	GTTGGCACAGGACAATCCAAG
NESTIN	CAGGAGAAACAGGGCCTACA	CCTGAAAGCTGAGGGAAGTC
E-CAD	CGGGAATGCAGTTGAGGATC	AGGATGGTGTAAGCGATGGC
ZO-1	TGGTGTCCTACCTAATTCAACTC	CGCCAGCTACAAATATTCCAAC
CTNNA1	AAATCATTGTGGACCCCTTGAG	TTGCCCATGTACTCCGAAAGC
CTNNA2	TGACCCTTGCTCGTCGGTAA	AGGATGAGTAAGCGTGTCACC
MUC1	TGCCGCCGAAAGAACTACG	TGGGGTACTCGCTCATAGGAT
DSG2	TTGTTGGGTCTGTTGAAGAGTTG	TTCAGGGTATTGGGCTCATCT
