# Supplementary material for: Long noncoding RNA CCDC144NL-AS1 knockdown induces naïve-like state conversion of human pluripotent stem cells
Source: Stem Cell Res Ther. 2019 Jul 29;10:220. doi: 10.1186/s13287-019-1323-9 (PMC6664583; doi:10.1186/s13287-019-1323-9)
Supplement: Supplementary file 2 — Table S2. Antibodies used in immunofluorescence staining and western blot analysis. (XLSX 11 kb) [file 13287_2019_1323_MOESM2_ESM.xlsx]

## Sheet: Sheet1
Table S2. Antibodies used in immunofluorescence staining and western blot analysis.
Antibodies	Dilution	Species	Catalog	Company
OCT4	1:50 (IF)	Mouse	MAB4404-20	Millipore
OCT4	1:500 (WB)	Mouse	sc-5279	Santa Cruz
NANOG	1:200 (IF), 1:1000 (WB)	Rabbit	ab109250	Abcam
SOX2	1:50 (IF), 1:500 (WB)	Rabbit	A0561	ABclonal
SSEA3	1:50	Rat	MAB4303-20	Millipore
SSEA4	1:50	Mouse	MAB4304-20	Millipore
TRA1-60	1:50	Mouse	MAB4360-20	Millipore
TFCP2L1	1:500	Goat	AF5726	R&D Systems
β Ⅲ TUBULIN	1:60	Mouse	MAB1195	R&D Systems
E-CADHERIN	1:100 (IF), 1:1000 (WB)	Mouse	610181	BD
VIMENTIN	1:100	Rabbit	5741	Cell Signaling Technology
KLF4	1:1000	Rabbit	12173	Cell Signaling Technology
SOX1	1:200	Goat	AF3369	R&D Systems
PAX6	1:1000	Rabbit	PRB-278P	Covance
GATA6	1:1000	Rabbit	ab175927	Abcam
Brachyury	1:1000	Rabbit	A16887	ABclonal
β-TUBULIN	1:5000	Mouse	66240-1-Ig	Proteintech
p44/42 MAPK	1:1000	Rabbit	4695	Cell Signaling Technology
Phospho-p44/42 MAPK	1:2000	Rabbit	4370	Cell Signaling Technology
β-Catenin	1:1000	Rabbit	8480	Cell Signaling Technology
Non-phospho (Active) β-Catenin	1:1000	Rabbit	8814	Cell Signaling Technology
SMAD2/3	1:1000	Rabbit	3102	Cell Signaling Technology
Phospho-SMAD2	1:1000	Rabbit	3108	Cell Signaling Technology
Alexa Fluor® 594	1:1000	Goat	A-11072	Invitrogen
HRP-conjugated anti-mouse IgG	1:10000	Goat	115-035-003	Jackson ImmunoResearch
HRP-conjugated anti-rabbit IgG	1:10000	Goat	111-035-003	Jackson ImmunoResearch
HRP-conjugated anti-goat IgG	1:10000	Rabbit	305-035-003	Jackson ImmunoResearch
DUSP5	1：1000	Rabbit	A10212	ABclonal
DUSP6	1：1000	Rabbit	A10847	ABclonal
DUSP3	1:10000	Rabbit	ab125077	Abcam
DUSP7	1:1000	Rabbit	ab95960	Abcam
