# Supplementary material for: Long noncoding RNA CCDC144NL-AS1 knockdown induces naïve-like state conversion of human pluripotent stem cells
Source: Stem Cell Res Ther. 2019 Jul 29;10:220. doi: 10.1186/s13287-019-1323-9 (PMC6664583; doi:10.1186/s13287-019-1323-9)
Supplement: Supplementary file 3 — Table S3. RNA-seq datasets utilized in this paper for screening lncRNAs that were specifically highly expressed in human PSCs. (XLSX 10 kb) [file 13287_2019_1323_MOESM3_ESM.xlsx]

## Sheet: Sheet1
Table S3. RNA-seq datasets utilized in this paper for screening lncRNAs that were specifically highly expressed in human PSCs.
hiPSCs (21)	hESCs (15)	human somatic tissues (19)
GSE41716	GSE16256	ERP000546
SRR597885	SRR020288	ERR030872
SRR597886	SRR020289	ERR030873
SRR597887	SRR020290	ERR030874
SRR597889	SRR020291	ERR030875
SRR597890	GSE22666	ERR030876
SRR597891	SRR059131	ERR030877
SRR597893	GSE24447	ERR030878
SRR597894	SRR067368	ERR030879
SRR597895	GSE24399	ERR030880
SRR597897	SRR067388	ERR030881
SRR597898	SRR067389	ERR030882
SRR597899	SRR067390	ERR030883
SRR597901	GSE30567	ERR030884
SRR597902	SRR307911	ERR030885
SRR597903	SRR307912	ERR030886
SRR597905	SRR307923	ERR030887
SRR597906	SRR307924	ERR030888
SRR597907	GSE38993	ERR030889
SRR597909	SRR517997	ERR030890
SRR597910	GSE39661
SRR597911	SRR529092
